# Supplementary material for: Differences in the Biomarker Profile of De Novo Acute Heart Failure versus Decompensation of Chronic Heart Failure
Source: Biomolecules. 2021 Nov 16;11(11):1701. doi: 10.3390/biom11111701 (PMC8615401; doi:10.3390/biom11111701)
Supplement: Supplementary file 1 [file biomolecules-11-01701-s001.zip]

Archive with 1 entries (1 files):
- biomolecules-1442747-supplementary.pdf
